# Supplementary material for: Effects of Compound Probiotics on Cecal Microbiota and Metabolome of Swine
Source: Animals (Basel). 2023 Mar 10;13(6):1006. doi: 10.3390/ani13061006 (PMC10044668; doi:10.3390/ani13061006)
Supplement: Supplementary file 1 [file animals-13-01006-s001.zip]

Archive with 1 entries (1 files):
- animals-2225176-supplementary.pdf
